# Supplementary material for: Fortified Balanced Energy-Protein Supplements Increase Nutrient Adequacy without Displacing Food Intake in Pregnant Women in Rural Burkina Faso
Source: J Nutr. 2021 Sep 7;151(12):3831–40. doi: 10.1093/jn/nxab289 (PMC8643591; doi:10.1093/jn/nxab289)
Supplement: nxab289_Supplemental_Files [file nxab289_supplemental_files.zip]

Archive with 2 entries (2 files):
- Manuscript BEP supplements_Figure1_revision.pptx
- Manuscript BEP supplements_Supplementary table1.docx
